# Supplementary material for: A Combination of Factors Related to Smoking Behavior, Attractive Product Characteristics, and Socio-Cognitive Factors are Important to Distinguish a Dual User from an Exclusive E-Cigarette User
Source: Int J Environ Res Public Health. 2019 Oct 30;16(21):4191. doi: 10.3390/ijerph16214191 (PMC6862614; doi:10.3390/ijerph16214191)
Supplement: Supplementary file 1 [file ijerph-16-04191-s001.zip]

Archive with 2 entries (2 files):
- file 1 survey.pdf
- file 2 differences.pdf
